# Supplementary material for: Development of a group contribution method for estimating free energy of peptides in a dodecane-water system via molecular dynamic simulations
Source: BMC Bioinformatics. 2016 Dec 7;17:522. doi: 10.1186/s12859-016-1399-5 (PMC5142407; doi:10.1186/s12859-016-1399-5)
Supplement: Additional file 1: Table S1. — Size of simulation boxes for single aminoacids. Table S2. Size for simulation boxes for pairs simulations. (XLSX 10 kb) [file 12859_2016_1399_MOESM1_ESM.xlsx]

## Sheet: aa
Table S1. Size of simulation boxes for single aminoacids					Table S2. Size for simulation boxes for pairs simulations
	x	y	z			x	y	z
Asp	4.3971	4.7066	4.283		Ala-Asp	4.4003	4.8017	4.4672
Glu	4.3881	4.823	4.3176		Ala-Glu	4.7435	5.1665	4.3645
Lys	4.3541	4.4997	4.3001		Ala-Lys	4.7385	4.8402	4.2981
Arg	4.4778	4.8857	4.3858		Ala-Arg	4.7089	4.7467	4.3029
Tyr	4.3182	4.6388	4.3967		Ala-Asn	4.3563	4.7931	4.5762
Trp	4.2747	4.6325	4.3603		Ala-Tyr	4.828	4.7686	4.3094
Gly	4.4342	4.9137	4.2809		Ala-His	4.81	4.7926	4.3706
Gln	4.2755	4.5225	4.1927		Ala-Gly	4.3315	4.8366	4.2686
His	4.3936	4.8081	4.2773		Ala-Cys	4.4388	5.0695	4.5383
Ala	4.5166	4.706	4.3536		Ala-Leu	4.7427	4.8638	4.3242
Asn	4.4422	4.7354	4.2872		Ala-Ala	4.7409	4.8116	4.3712
Leu	4.3771	4.7275	4.3642		Ala-Gln	4.9539	4.7874	4.3567
Val	4.33	4.9471	4.323		Ala-Pro	4.8576	4.7499	4.3224
Phe	4.3366	4.8918	4.2892		Ala-Val	4.8992	4.6997	4.4269
Ile	4.3785	4.6285	4.3312		Ala-Ile	4.4674	4.8867	4.3593
Cys	4.3542	4.5945	4.291		Ala-Ser	4.5448	4.7414	4.3215
Ser	4.4324	4.9704	4.2688		Ala-Phe	4.4702	4.7532	4.4746
Thr	4.3299	4.617	4.3273		Ala-Trp	4.9302	4.7318	4.5877
Pro	4.6468	4.9498	4.2647		Ala-Met	4.9292	4.7554	4.4366
Met	4.3401	4.6176	4.3757		Ala-Thr	4.4991	4.7404	4.4688
Average	4.38988	4.74081	4.31351		Average	4.66955	4.81684	4.39729
